# Supplementary material for: Chrysin Inhibits TAMs-Mediated Autophagy Activation via CDK1/ULK1 Pathway and Reverses TAMs-Mediated Growth-Promoting Effects in Non-Small Cell Lung Cancer
Source: Pharmaceuticals (Basel). 2024 Apr 17;17(4):515. doi: 10.3390/ph17040515 (PMC11055150; doi:10.3390/ph17040515)
Supplement: Supplementary file 1 [file pharmaceuticals-17-00515-s001.zip › Supplementary table S1.xlsx]

## Sheet: Sheet1
GroupID	Category	Term	Description	LogP	p-value	Log(q-value)	Genes	Symbols	count		rich factor
1_Member	KEGG Pathway	hsa05200	Pathways in cancer	-8.28504	5.18752e-09	-5.73481	367,890,1021,1612,1956,2099,5228,7015,7422	AR,CCNA2,CDK6,DAPK1,EGFR,ESR1,PGF,TERT,VEGFA	9	531	0.0169492
1_Member	KEGG Pathway	hsa05207	Chemical carcinogenesis - receptor activation	-6.90314	1.24986e-07	-4.65394	196,367,1385,1956,2099,7422	AHR,AR,CREB1,EGFR,ESR1,VEGFA	6	212	0.0283019
2_Member	KEGG Pathway	hsa04218	Cellular senescence	-6.07698	8.37572e-07	-4.1151	890,891,983,1021,9133	CCNA2,CCNB1,CDK1,CDK6,CCNB2	5	156	0.0320513
2_Member	KEGG Pathway	hsa04110	Cell cycle	-6.06327	8.64433e-07	-4.1151	890,891,983,1021,9133	CCNA2,CCNB1,CDK1,CDK6,CCNB2	5	157	0.0318471
2_Member	KEGG Pathway	hsa04115	p53 signaling pathway	-5.84194	1.43901e-06	-4	891,983,1021,9133	CCNB1,CDK1,CDK6,CCNB2	4	74	0.0540541
1_Member	KEGG Pathway	hsa05165	Human papillomavirus infection	-5.77208	1.69013e-06	-4	890,1021,1385,1956,7015,7422	CCNA2,CDK6,CREB1,EGFR,TERT,VEGFA	6	331	0.0181269
3_Member	KEGG Pathway	hsa05208	Chemical carcinogenesis - reactive oxygen species	-5.31582	4.83259e-06	-3.63702	52,196,1956,7422,50507	ACP1,AHR,EGFR,VEGFA,NOX4	5	223	0.0224215
2_Member	KEGG Pathway	hsa04914	Progesterone-mediated oocyte maturation	-5.28416	5.19804e-06	-3.63702	890,891,983,9133	CCNA2,CCNB1,CDK1,CCNB2	4	102	0.0392157
4_Member	KEGG Pathway	hsa04152	AMPK signaling pathway	-4.98986	1.02363e-05	-3.39387	890,1385,1994,2194	CCNA2,CREB1,ELAVL1,FASN	4	121	0.0330579
1_Member	KEGG Pathway	hsa05219	Bladder cancer	-4.87375	1.33736e-05	-3.34484	1612,1956,7422	DAPK1,EGFR,VEGFA	3	41	0.0731707
2_Member	KEGG Pathway	hsa04114	Oocyte meiosis	-4.85368	1.40062e-05	-3.34484	367,891,983,9133	AR,CCNB1,CDK1,CCNB2	4	131	0.0305344
5_Member	KEGG Pathway	hsa05030	Cocaine addiction	-4.63879	2.29727e-05	-3.18892	1020,1385,4128	CDK5,CREB1,MAOA	3	49	0.0612245
1_Member	KEGG Pathway	hsa05206	MicroRNAs in cancer	-4.6252	2.37026e-05	-3.18892	1021,1956,5243,7422,23405	CDK6,EGFR,ABCB1,VEGFA,DICER1	5	310	0.016129
1_Member	KEGG Pathway	hsa04934	Cushing syndrome	-4.56656	2.71293e-05	-3.16246	196,1021,1385,1956	AHR,CDK6,CREB1,EGFR	4	155	0.0258065
1_Member	KEGG Pathway	hsa04151	PI3K-Akt signaling pathway	-4.32162	4.76846e-05	-2.94748	1021,1385,1956,5228,7422	CDK6,CREB1,EGFR,PGF,VEGFA	5	359	0.0139276
4_Member	KEGG Pathway	hsa05203	Viral carcinogenesis	-4.10213	7.9045e-05	-2.75602	890,983,1021,1385	CCNA2,CDK1,CDK6,CREB1	4	204	0.0196078
1_Member	KEGG Pathway	hsa05212	Pancreatic cancer	-4.06621	8.58602e-05	-2.74643	1021,1956,7422	CDK6,EGFR,VEGFA	3	76	0.0394737
4_Member	KEGG Pathway	hsa05166	Human T-cell leukemia virus 1 infection	-3.96038	0.000109553	-2.66646	890,1385,7015,9133	CCNA2,CREB1,TERT,CCNB2	4	222	0.018018
1_Member	KEGG Pathway	hsa05163	Human cytomegalovirus infection	-3.93793	0.000115364	-2.66646	1021,1385,1956,7422	CDK6,CREB1,EGFR,VEGFA	4	225	0.0177778
1_Member	KEGG Pathway	hsa05215	Prostate cancer	-3.75154	0.0001772	-2.50234	367,1385,1956	AR,CREB1,EGFR	3	97	0.0309278
1_Member	KEGG Pathway	hsa04926	Relaxin signaling pathway	-3.38734	0.000409882	-2.16	1385,1956,7422	CREB1,EGFR,VEGFA	3	129	0.0232558
2_Member	KEGG Pathway	hsa04068	FoxO signaling pathway	-3.3678	0.000428741	-2.16	891,1956,9133	CCNB1,EGFR,CCNB2	3	131	0.0229008
1_Member	KEGG Pathway	hsa04915	Estrogen signaling pathway	-3.31101	0.000488641	-2.12251	1385,1956,2099	CREB1,EGFR,ESR1	3	137	0.0218978
6_Member	KEGG Pathway	hsa04936	Alcoholic liver disease	-3.26563	0.000542463	-2.09561	217,2194,50507	ALDH2,FASN,NOX4	3	142	0.0211268
1_Member	KEGG Pathway	hsa05224	Breast cancer	-3.22189	0.000599945	-2.0696	1021,1956,2099	CDK6,EGFR,ESR1	3	147	0.0204082
7_Member	KEGG Pathway	hsa05226	Gastric cancer	-3.20483	0.000623985	-2.06957	1956,5243,7015	EGFR,ABCB1,TERT	3	149	0.0201342
7_Member	KEGG Pathway	hsa05225	Hepatocellular carcinoma	-3.05377	0.000883552	-1.9349	1021,1956,7015	CDK6,EGFR,TERT	3	168	0.0178571
1_Member	KEGG Pathway	hsa05167	Kaposi sarcoma-associated herpesvirus infection	-2.87387	0.00133699	-1.7708	1021,1385,7422	CDK6,CREB1,VEGFA	3	194	0.0154639
1_Member	KEGG Pathway	hsa04510	Focal adhesion	-2.81747	0.00152239	-1.73219	1956,5228,7422	EGFR,PGF,VEGFA	3	203	0.0147783
1_Member	KEGG Pathway	hsa05205	Proteoglycans in cancer	-2.8053	0.00156566	-1.73219	1956,2099,7422	EGFR,ESR1,VEGFA	3	205	0.0146341
1_Member	KEGG Pathway	hsa04015	Rap1 signaling pathway	-2.77541	0.00167722	-1.71859	1956,5228,7422	EGFR,PGF,VEGFA	3	210	0.0142857
2_Member	KEGG Pathway	hsa05170	Human immunodeficiency virus 1 infection	-2.76367	0.00172319	-1.71859	891,983,9133	CCNB1,CDK1,CCNB2	3	212	0.0141509
1_Member	KEGG Pathway	hsa04014	Ras signaling pathway	-2.63126	0.00233741	-1.59955	1956,5228,7422	EGFR,PGF,VEGFA	3	236	0.0127119
1_Member	KEGG Pathway	hsa04010	MAPK signaling pathway	-2.33462	0.00462781	-1.31588	1956,5228,7422	EGFR,PGF,VEGFA	3	301	0.00996678
8_Member	KEGG Pathway	hsa05010	Alzheimer disease	-2.04381	0.00904038	-1.03765	351,1020,50507	APP,CDK5,NOX4	3	384	0.0078125
8_Member	KEGG Pathway	hsa05022	Pathways of neurodegeneration - multiple diseases	-1.79364	0.0160826	-0.799718	351,1020,50507	APP,CDK5,NOX4	3	476	0.00630252

## Sheet: TOP 30
Description	p-value	count	rich factor
Pathways in cancer	5.18752e-09	9	0.0169492
Chemical carcinogenesis - receptor activation	1.24986e-07	6	0.0283019
Cellular senescence	8.37572e-07	5	0.0320513
Cell cycle	8.64433e-07	5	0.0318471
p53 signaling pathway	1.43901e-06	4	0.0540541
Human papillomavirus infection	1.69013e-06	6	0.0181269
Chemical carcinogenesis - reactive oxygen species	4.83259e-06	5	0.0224215
Progesterone-mediated oocyte maturation	5.19804e-06	4	0.0392157
AMPK signaling pathway	1.02363e-05	4	0.0330579
Bladder cancer	1.33736e-05	3	0.0731707
Oocyte meiosis	1.40062e-05	4	0.0305344
Cocaine addiction	2.29727e-05	3	0.0612245
MicroRNAs in cancer	2.37026e-05	5	0.016129
Cushing syndrome	2.71293e-05	4	0.0258065
PI3K-Akt signaling pathway	4.76846e-05	5	0.0139276
Viral carcinogenesis	7.9045e-05	4	0.0196078
Pancreatic cancer	8.58602e-05	3	0.0394737
Human T-cell leukemia virus 1 infection	0.000109553	4	0.018018
Human cytomegalovirus infection	0.000115364	4	0.0177778
Prostate cancer	0.0001772	3	0.0309278
Relaxin signaling pathway	0.000409882	3	0.0232558
FoxO signaling pathway	0.000428741	3	0.0229008
Estrogen signaling pathway	0.000488641	3	0.0218978
Alcoholic liver disease	0.000542463	3	0.0211268
Breast cancer	0.000599945	3	0.0204082
Gastric cancer	0.000623985	3	0.0201342
Hepatocellular carcinoma	0.000883552	3	0.0178571
Kaposi sarcoma-associated herpesvirus infection	0.00133699	3	0.0154639
Focal adhesion	0.00152239	3	0.0147783
Proteoglycans in cancer	0.00156566	3	0.0146341
